# Supplementary material for: The Anti-Myogenic Role of Tetranectin and Its Inhibition by Epigallocatechin-3-Gallate Enhances Myogenesis
Source: Cells. 2025 Jul 28;14(15):1160. doi: 10.3390/cells14151160 (PMC12346571; doi:10.3390/cells14151160)
Supplement: Supplementary file 1 [file cells-14-01160-s001.zip]

Archive with 1 entries (1 files):
- cells-3775480-supplementary.pdf
